# Supplementary material for: OD-MVSNet: Omni-dimensional dynamic multi-view stereo network
Source: PLoS One. 2024 Aug 15;19(8):e0309029. doi: 10.1371/journal.pone.0309029 (PMC11326553; doi:10.1371/journal.pone.0309029)
Supplement: S1 Table — (XLSX) [file pone.0309029.s001.xlsx]

## Sheet: Sheet1
	Acc	Comp	OA
scan1	0.2238	0.2055
scan4	0.2177	0.4171
scan9	0.303	0.3256
scan10	0.263	0.175
scan11	0.2957	0.5254
scan12	0.293	0.2494
scan13	0.3162	0.402
scan15	0.2898	0.306
scan23	0.275	0.3171
scan24	0.241	0.3442
scan29	0.4827	0.5815
scan32	0.3131	0.4474
scan33	0.2473	0.5805
scan34	0.2216	0.2325
scan48	0.29	0.6408
scan49	0.3244	0.6271
scan62	0.2673	0.607
scan75	0.2949	0.363
scan77	0.6305	0.4916
scan110	0.2652	0.2758
scan114	0.2	0.2098
scan118	0.2165	0.4304
mean	0.2942	0.3979	0.346
